# Supplementary material for: 222-Nanometer Far-UVC Exposure Results in DNA Damage and Transcriptional Changes to Mammalian Cells
Source: Int J Mol Sci. 2022 Aug 14;23(16):9112. doi: 10.3390/ijms23169112 (PMC9408858; doi:10.3390/ijms23169112)
Supplement: Supplementary file 1 [file ijms-23-09112-s001.zip]

Archive with 4 entries (4 files):
- 20220813_supp.pdf
- SuppFile S1_DEG.xlsx
- SuppFile S2_RegulatorPathway.xlsx
- SuppFile S3_UpstreamRegulator.xlsx
