# Supplementary material for: 222-Nanometer Far-UVC Exposure Results in DNA Damage and Transcriptional Changes to Mammalian Cells
Source: Int J Mol Sci. 2022 Aug 14;23(16):9112. doi: 10.3390/ijms23169112 (PMC9408858; doi:10.3390/ijms23169112)
Supplement: Supplementary file 1 [file ijms-23-09112-s001.zip › SuppFile S1_DEG.xlsx]

## Sheet: Sheet1
Gene Symbol	D2	D3	D4	L2	L3	L4
LEFTY2	0	0	0	37	48	85
GSG1L	2	2	0	238	172	332
TMEM100	0	0	2	68	70	124
TNFAIP6	0	2	0	42	56	102
CCM2L	0	0	0	11	24	19
MYOC	0	0	0	18	13	22
PINCR	0	0	2	82	62	44
NELL2	0	0	0	16	14	22
MGP	0	0	0	22	4	10
DAPL1	0	0	0	7	4	26
LINC02204	1	0	0	12	19	30
AC008687.6	0	0	1	7	31	21
ANGPTL4	38	87	153	5488	3265	6183
MMP3	0	0	2	34	28	22
ITGA11	40	74	67	1724	1930	3018
SLC5A12	0	0	2	10	33	20
RSAD2	2	2	0	2	48	64
IL33	6	4	14	133	239	256
IFI44L	52	72	60	1090	1585	2050
PRSS33	0	2	0	28	10	8
BX323043.1	0	2	0	16	16	13
ACOXL	0	2	0	18	12	14
LINC02220	0	3	0	12	5	46
C16orf96	0	2	0	21	8	11
MYL7	2	0	0	22	14	4
CLEC18A	0	5	0	36	13	48
GRM1	12	42	18	244	524	627
NPTX2	0	0	2	18	14	6
SVOPL	2	0	2	26	34	14
AC010642.1	0	2	0	12	10	12
HCN1	0	2	2	1	22	44
AL139147.1	0	1	2	12	18	10
PLXNA4	22	16	14	206	204	236
CYP21A1P	4	0	0	22	10	16
LINC01164	0	6	0	44	12	8
CERKL	5	0	0	7	16	36
AL356417.2	2	2	0	5	10	30
FBN3	2	2	6	30	40	40
CGB8	1	2	7	44	27	36
SERPINB2	2	4	0	27	9	26
MASP1	22	32	8	180	178	282
CTNNA2	0	4	4	32	10	40
ACTC1	53	89	30	525	512	658
SSC5D	18	18	15	176	158	174
AC009570.1	3	0	1	16	10	15
AC119751.3	1	4	0	12	16	20
DRAXIN	2	6	6	30	56	40
RERG	2	2	4	12	34	26
DSC1	0	4	6	20	13	58
RBP7	440	419	268	90	66	78
LINC02321	28	28	32	8	6	4
LINC01018	68	67	43	23	1	12
MAP3K20-AS1	29	17	35	5	7	4
AP001347.1	20	41	12	6	2	6
NUP62CL	24	36	45	10	6	4
RERGL	367	400	159	63	59	52
FCRLA	28	68	62	6	16	6
AC011824.2	204	233	120	50	25	19
SOAT2	33	26	52	6	5	8
KIF1C-AS1	19	12	27	2	2	6
ACSS1	234	208	200	62	22	22
HSPB3	46	58	30	10	2	10
AC009238.2	14	33	28	6	4	2
AL023803.2	8	28	32	1	6	4
ERFE	42	58	28	4	8	8
NLRP10	6	25	34	6	2	2
ATP1A2	162	264	120	26	24	32
DUSP9	22	18	38	4	4	4
CNN1	648	844	556	112	96	90
FAM107A	340	408	248	52	50	42
SEMA3E	637	872	676	96	96	116
ALOXE3	74	56	54	16	2	8
AC099792.1	49	32	7	6	2	4
ATP2B2	48	32	10	2	6	4
MYB	22	15	59	2	10	0
CRNN	38	56	36	6	2	8
CES4A	18	14	16	2	0	4
AL031600.1	13	22	17	3	3	0
UNC5A	24	56	24	4	2	6
ITPRIPL1	64	72	24	6	10	2
AC003092.1	18	12	36	0	1	7
XIRP1	22	26	31	4	2	2
AC019197.1	14	14	14	3	1	0
DEPTOR	12	20	12	1	1	2
LINC02101	9	25	13	2	2	0
ZNF887P	12	15	32	0	4	1
TNNI3	4	24	20	0	1	3
FAM3D-AS1	49	40	20	2	6	0
KPRP	12	22	22	4	0	0
AC005392.2	19	40	2	0	4	0
TRGV7	28	16	17	4	0	0
SUSD3	46	48	22	4	2	0
KCNE1B	14	16	12	0	2	0
IL1RL2	10	13	18	0	0	2
NKX3-2	8	22	18	2	0	0
AP002008.2	13	24	15	0	2	0
DEFA9P	19	12	26	0	2	0
MMEL1	26	5	14	1	0	0
AL158156.1	8	20	20	0	0	0
