# Supplementary material for: 222-Nanometer Far-UVC Exposure Results in DNA Damage and Transcriptional Changes to Mammalian Cells
Source: Int J Mol Sci. 2022 Aug 14;23(16):9112. doi: 10.3390/ijms23169112 (PMC9408858; doi:10.3390/ijms23169112)
Supplement: Supplementary file 1 [file ijms-23-09112-s001.zip › SuppFile S2_RegulatorPathway.xlsx]

## Sheet: Sheet1
Consistency Score	Node Total	Regulator Total	Regulators	Target Total	Target Molecules in Dataset	Disease & Function Total	Diseases & Functions	Known Regulator-Disease/Function Relationships
16.416	44	21	AHR,BNIP3L,CCND1,CCNK,CEBPA,CSF2,EP400,FOXM1,HIF1A,Irgm1,NUPR1,PTTG1,Rb,RBL2,RXRA,SMARCB1,SPARC,TCF3,TP53,TRPS1,YAP1	22	BRCA1,BRCA2,CCNA2,CCNB1,CDC45,CDK1,CHEK1,CLSPN,DNMT3B,FANCD2,H2AX,HMOX1,INCENP,MSH2,NEK2,NOX4,POLD1,POLQ,RAD54L,RMI1,TIMELESS,TOPBP1	1	Formation of gamma H2AX nuclear focus	10% (2/21)
14.615	80	11	ACTB,ERVW-1,HSPB1,KDM4C,KIF3A,LIN9,NELFA,NELFCD,NELFE,RABL6,TASP1	63	ACAT1,AURKA,AURKB,BIRC5,BSG,BUB1,BUB1B,CCNA2,CCNB1,CCNB2,CCNE2,CDC25A,CDC25C,CDC6,CDCA8,CDK1,CDK2,CDKN1A,CENPE,CENPF,CHEK1,CHEK2,CIT,CKS1B,DLGAP5,DUT,EZH2,FDPS,FEN1,FGF5,H2AX,HMMR,HMOX1,JUNB,MAD2L1,MCM10,MCM2,MCM3,MCM5,MCM7,MELK,MSH2,MYBL2,NCAPG,NDC80,NEK2,ORC1,PARP2,PBK,PLK1,POLA1,POLD1,POLE2,PRIM1,RACGAP1,RBL1,RFC3,SKA1,STMN1,TOP2A,TPX2,UBE2C,VEGFA	6	Cell proliferation of tumor cell lines,Checkpoint control,DNA replication,Formation of nuclear foci,S phase,Segregation of chromosomes	14% (9/66)
12.2	52	5	ERVW-1,HSPB1,LIN9,RABL6,TASP1	43	AURKA,AURKB,BIRC5,BUB1,CCNA2,CCNB1,CCNB2,CCNE2,CDC25A,CDC6,CDCA8,CDK1,CDK2,CDKN1A,CENPE,CHEK1,CHEK2,CKS1B,DLGAP5,DUT,EZH2,FEN1,H2AX,HMMR,HMOX1,MAD2L1,MCM10,MCM2,MCM5,MCM7,MELK,MYBL2,NCAPG,NEK2,PBK,PLK1,POLA1,POLD1,POLE2,PRIM1,RFC3,TPX2,UBE2C	4	Cell proliferation of tumor cell lines,Colony formation,DNA replication,Formation of nuclear foci	15% (3/20)
11.245	54	9	AHR,DYRK1A,FOXC2,LIN9,MED1,MYBL2,SMAD7,TBX2,TRAF2	41	ACTA2,ADM,ADRB2,AURKA,AURKB,BUB1,CCL2,CCNA2,CCNB1,CCNB2,CCND1,CDC6,CDK1,CDKN1A,CDT1,CENPE,CHEK1,COL5A1,CXCL12,DHFR,DNMT3B,FOXM1,HMOX1,MAD2L1,MMP2,NCAPD2,NCAPG2,NT5E,PLK1,PPARA,PPARG,PRDM16,SGO1,SMC2,SNTA1,TGFB1,TGFB3,TIMP1,TOP2A,VDR,VEGFA	4	Arrhythmia,Formation of nuclear foci,Myocardial infarction,Segregation of chromosomes	0% (0/36)
10.6	34	7	ADORA2B,AURKB,CDK19,FOXM1,KAT2A,NOS2,RASSF1	25	BHLHE40,BLM,BRCA2,BUB1B,CCNA2,CCNB1,CCND1,CDC20,CDC25A,CDK1,CDK2,CDKN1A,CHEK1,CXCL12,E2F1,E2F2,HMGA1,HMOX1,JUN,MAD2L1,NEK2,PRKDC,RMI1,SKP2,TGFB1	2	Entry into interphase,Formation of nuclear foci	14% (2/14)
8.5	46	6	ACVR1C,AREG,KAT2A,NLRP3,Smad2/3-Smad4,Smad2/3/4	36	ACTA2,BCL2,BIRC5,BRCA1,CCNA2,CCND1,CCND2,CCNE2,CDC20,CDC25A,CDC45,CDK2,CDKN1A,CDKN2B,CHEK1,CKS2,E2F1,E2F2,EZH2,FN1,FOXM1,HMGA1,HMOX1,IQGAP3,JUN,JUNB,LIF,MAD2L1,MYBL2,PARP1,PLK1,PRIM1,PRIM2,PRKDC,SKP2,TGFB1	4	Entry into interphase,G1/S phase transition,Infarction of heart,S phase	4% (1/24)
6.708	26	4	CASR,REL,SMARCA4,VDR	20	BARD1,BCL2,BMP4,BRCA1,CCND1,CDK2,CDKN1A,CHEK1,CHEK2,DDX11,E2F1,EZH2,FEN1,HMGA2,IER3,JUN,NFKB1,SLF1,TGFB1,VEGFA	2	Proliferation of hepatocytes,Repair of DNA	38% (3/8)
6.254	41	4	FOXM1,KDM1A,NUPR1,REL	35	BARD1,BCL2,BLM,BRCA1,BRCA2,BRIP1,CCNA2,CCNB1,CCND1,CDK1,CDK2,CDKN1A,DDX11,DNMT3B,EXO1,EZH2,FANCD2,HMOX1,IER3,JUN,NEIL3,NEK2,NKX3-1,PARP1,PCNA,POLE2,POLQ,RAD51,RMI1,SLF1,SUV39H1,TIMELESS,TOP2A,TRIP13,XRCC2	2	Formation of gamma H2AX nuclear focus,Repair of DNA	25% (2/8)
6.25	25	8	AREG,E2F1,HNF1A-AS1,KDM3B,mir-21,RARA,TP73,ZFP36	16	AURKA,BIRC5,CCNA2,DLGAP5,FOXM1,GTSE1,KIF14,KIF18A,KIF20A,KIF22,KIF2C,KIFC1,KNTC1,NCAPD2,NCAPG,SMC4	1	Alignment of chromosomes	0% (0/8)
6.107	35	1	RABL6	31	AURKB,BUB1,BUB1B,CCNA2,CCNB1,CCNE2,CDC25A,CDC25C,CDK2,CHEK1,CHEK2,CKS1B,EZH2,FEN1,H2AX,HMMR,HMOX1,MAD2L1,MCM10,MCM2,MCM7,MELK,NCAPG,NEK2,PARP2,PBK,PLK1,POLA1,RFC3,TPX2,UBE2C	3	Cell proliferation of tumor cell lines,Development of hematological system tumor,S phase	33% (1/3)
5.674	27	5	CASR,KDM1A,PRKAA2,REL,VDR	21	BARD1,BCL2,BLM,BRCA1,BRCA2,BRIP1,CCND1,CDKN1A,DDX11,E2F1,EZH2,FEN1,FOXM1,HMOX1,IER3,JUN,SMAD3,SUV39H1,TGFB1,TIMELESS,TRIP13	1	Repair of DNA	20% (1/5)
5.674	29	6	FST,LIN9,Smad,TGFBR1,TOPBP1,TRAF2	21	AURKA,AURKB,BIRC5,BUB1,CCL2,CCNA2,CCNB1,CCND1,CDC6,CDK1,CDKN1A,CDKN2B,CENPE,CPS1,ID1,IGFBP3,MST1R,PLK1,PPARGC1B,SMAD7,VEGFA	2	Colony formation of tumor cell lines,Segregation of chromosomes	0% (0/12)
5.578	24	6	E2f,E2F3,MEF2D,MITF,PAX8,RABL6	17	BCL2,BRCA1,BUB1B,CDK2,CDKN1A,E2F1,E2F2,ESPL1,FEN1,H2AX,IVNS1ABP,JUNB,MCM3,PARP2,PLK1,RECQL4,TPX2	1	Incidence of lymphoma	0% (0/6)
5.303	13	3	HOXD3,RPL22,SGK1	8	BCL2L11,CDKN1A,IGFBP3,LIF,ORAI1,PPARG,TGFBI,TGM2	2	Development of tumor cell lines,Quantity of leukocytes	0% (0/6)
5.019	30	7	CDKN1A,HNF1A-AS1,KDM3B,mir-21,NUPR1,PTGER2,TP73	21	AURKA,AURKB,BIRC5,CCNA2,CENPE,DLGAP5,FOXM1,GTSE1,KIF18A,KIF20A,KIF22,KIF2C,KIFC1,KNTC1,MAD2L1,NCAPD2,NCAPD3,NCAPG,PLK1,SMC4,TTK	2	Alignment of chromosomes,Chromosomal congression of chromosomes	0% (0/14)
4.747	40	9	AGA,Collagen type I (complex),KDM4C,miR-146a-5p (and other miRNAs w/seed GAGAACU),NLRP3,PTPN3,RABL6,RLIM,TNFSF13B	30	BCL2,BRCA1,CCNA2,CCND1,CCND2,CDC25A,CDC25C,CDC6,CDK2,CDKN1A,CDKN2B,CHEK1,CHEK2,E2F2,FEN1,FN1,HMOX1,ITGA2,JUN,MCM10,MCM3,MCM7,PARP1,PGR,PLK1,POLA1,RBL1,SKP2,TGFB1,UHRF1	1	S phase	0% (0/9)
4.733	40	3	ERVW-1,miR-146a-5p (and other miRNAs w/seed GAGAACU),RABL6	35	AURKB,BRCA1,BUB1,CCL2,CCNA2,CCNB1,CCNE2,CDC25A,CDC25C,CDCA8,CDK2,CDKN1A,CDKN3,CHEK1,CHEK2,CKS1B,EZH2,FEN1,H2AX,HMMR,HMOX1,MAD2L1,MCM10,MCM2,MCM7,MELK,NCAPG,NEK2,PBK,PLK1,POLA1,RFC3,TPX2,UBE2C,UHRF1	2	Cell proliferation of tumor cell lines,S phase	33% (2/6)
4.523	17	5	CD40LG,E2F2,LPL,miR-16-5p (and other miRNAs w/seed AGCAGCA),PAX6	11	BCL2,CCND1,CDK2,CDKN1A,FGF7,JUN,KITLG,NFKB1,PPARA,TGFB1,VEGFA	1	Proliferation of hepatocytes	0% (0/5)
4.472	9	2	RLIM,TOPBP1	5	BLM,CDKN1A,CDKN2B,IGFBP3,SMAD7	2	Colony formation of tumor cell lines,Senescence of cells	0% (0/4)
4.379	29	5	E2F6,EIF4G1,KDM4A,mir-34,NDUFA13	23	AXL,BCL2,BIRC5,BRCA1,BRCA2,CBX5,CCNB1,CCND1,CCND2,CDKN1A,CHEK1,CHEK2,E2F1,FOSL1,LEF1,LIG1,MCM2,MRE11,MYB,PIM3,RAD51,RRM2,SKA1	1	Cell viability of tumor cell lines	60% (3/5)
4.003	46	5	CDKN2A,CEBPB,LIN9,TGFB3,TRAF2	39	AURKA,AURKB,BRCA1,BRCA2,BUB1,BUB1B,CCNA2,CCNB1,CCNB2,CDC20,CDC25A,CDC6,CDK1,CDK2,CDKN1A,CDKN2B,CDT1,CENPE,CHEK1,CHEK2,CIT,E2F1,E2F2,ESPL1,HMMR,KIF2C,MAD2L1,MCM7,MKI67,MSH2,NCAPD2,PLK1,RAD18,SMC1A,SMC4,SPAG5,SPC25,TGFB1,TOP2A	2	Checkpoint control,Segregation of chromosomes	0% (0/10)
3.92	16	3	CAT,HOXA10,SMAD4	11	ADM,BCL2L11,CAV1,CDKN1A,HMOX1,LEPR,PTGER4,RASSF1,SPHK1,TIMP1,VEGFA	2	Cell death of cardiomyocytes,Infarction of heart	17% (1/6)
3.606	19	5	26s Proteasome,E2F8,GATA1,HCAR2,TAL1	13	BCL2,BIRC5,CDKN1A,ECT2,KIF14,KIF20A,KIF23,MAD2L1,MYB,PBXIP1,PLK1,RACGAP1,TOP2A	1	M phase of tumor cell lines	0% (0/5)
3.474	19	4	FOXP3,IL6R,LPL,miR-335-3p (miRNAs w/seed UUUUCAU)	14	ABCC3,BCL2,BRCA1,CASP3,CDK2,CDKN1A,COL4A2,ID2,LIG1,PDGFB,SMAD7,TGFB1,VCAN,VEGFA	1	Senescence of cells	0% (0/4)
