# Supplementary material for: 222-Nanometer Far-UVC Exposure Results in DNA Damage and Transcriptional Changes to Mammalian Cells
Source: Int J Mol Sci. 2022 Aug 14;23(16):9112. doi: 10.3390/ijms23169112 (PMC9408858; doi:10.3390/ijms23169112)
Supplement: Supplementary file 1 [file ijms-23-09112-s001.zip › SuppFile S3_UpstreamRegulator.xlsx]

## Sheet: Sheet1
Upstream Regulator	Activation z-score	p-value of overlap
CEBPB	-5.728	5.81e-50
TP53	6.362	9.49e-50
l-asparaginase	7.965	2.23e-48
TGFB1	8.558	5.64e-46
2-(4-amino-1-isopropyl-1H-pyrazolo[3,4-d]pyrimidin-3-yl)-1H-indol-5-ol	6.34	3.68e-43
Vegf	-5.007	3.93e-42
NUPR1	7.891	7.97e-39
CSF2	-5.153	1.89e-34
CDKN2A	5.56	9.28e-33
calcitriol	5.751	9.99e-32
RABL6	-6.097	4.62e-31
